# Supplementary material for: Dual-Shell Microcapsules for High-Response Efficiency Self-Healing of Multi-Scale Damage in Waterborne Polymer–Cement Coatings
Source: Polymers (Basel). 2023 Dec 29;16(1):105. doi: 10.3390/polym16010105 (PMC10781181; doi:10.3390/polym16010105)
Supplement: Supplementary file 1 [file polymers-16-00105-s001.zip]

Archive with 2 entries (2 files):
- Movie S1.mp4
- polymers-2770272-Supporting Information-1st revised.pdf
